# Supplementary material for: Bufalin Suppresses Head and Neck Cancer Development by Modulating Immune Responses and Targeting the β-Catenin Signaling Pathway
Source: Cancers (Basel). 2024 Aug 1;16(15):2739. doi: 10.3390/cancers16152739 (PMC11311268; doi:10.3390/cancers16152739)
Supplement: Supplementary file 1 [file cancers-16-02739-s001.zip]

Archive with 1 entries (1 files):
- cancers-3101247-supplementary.pdf
